# Supplementary material for: Disruption of yqhG attenuates virulence in methicillin-resistant Staphylococcus aureus by compromising membrane stability and oxidative stress resistance
Source: PLoS One. 2025 Nov 25;20(11):e0337292. doi: 10.1371/journal.pone.0337292 (PMC12646430; doi:10.1371/journal.pone.0337292)
Supplement: S1 Table — (XLSX) [file pone.0337292.s001.xlsx]

## Sheet: Supplementary Table 1
Table S1. Optical density measurements of MRSA wild-type, ΔyqhG, and complemented strains during in vitro growth
time	WT			ΔyqhG			ΔyqhG-C
0:00:00	0.066825	0.08085	0.089108	0.065625	0.06	0.0765	0.07337	0.061023	0.062524
1:30:00	0.07857	0.0539946	0.085446	0.062619	0.075138	0.118642	0.070434	0.071607	0.111971
3:00:00	0.18185	0.200796	0.19184	0.217606	0.18648	0.233618	0.230212	0.285887	0.316156
4:30:00	0.347336	0.412856	0.418519	0.458784	0.435591	0.415216	0.42435	0.451446	0.46644
7:30:00	1.01042	1.08714	1.04673	1.1335	0.896648	0.884438	0.863906	1.09647	0.96067
12:00:00	1.19763	1.06007	1.13608	1.19236	1.00557	0.976953	1.18496	1.06227	1.01319
18:00:00	1.19744	1.25164	1.50342	1.32954	1.21221	1.21475	1.1694	1.38833	1.34658
