# Supplementary material for: Disruption of yqhG attenuates virulence in methicillin-resistant Staphylococcus aureus by compromising membrane stability and oxidative stress resistance
Source: PLoS One. 2025 Nov 25;20(11):e0337292. doi: 10.1371/journal.pone.0337292 (PMC12646430; doi:10.1371/journal.pone.0337292)
Supplement: S2 Table — (XLSX) [file pone.0337292.s002.xlsx]

## Sheet: Supplementary Table 2
Table S2. Survival data of BALB/c mice infected with MRSA wild-type, ΔyqhG, and complemented strains
Days	WT	ΔyqhG	ΔyqhG-C
12	1
12	1
12	1
12	1
24	1
24	1
48	1
48	1
120	0
120	0
48		1
48		1
48		1
120		0
120		0
120		0
120		0
120		0
120		0
120		0
12			1
12			1
12			1
12			1
12			1
48			1
48			1
120			0
120			0
120			0
Individual survival outcomes per mouse (alive/deceased) over a 5-day time course
