# Supplementary material for: Disruption of yqhG attenuates virulence in methicillin-resistant Staphylococcus aureus by compromising membrane stability and oxidative stress resistance
Source: PLoS One. 2025 Nov 25;20(11):e0337292. doi: 10.1371/journal.pone.0337292 (PMC12646430; doi:10.1371/journal.pone.0337292)
Supplement: S3 Table — (XLSM) [file pone.0337292.s003.xlsm]

## Sheet: Sheet1
Table S3. Heart bacterial burden in mice infected with MRSA wild-type, ΔyqhG, and complemented strains
WT	ΔyqhG	ΔyqhG-C
4679700	1916777	5822124
3377102	2171764	5059086
3333623	2262153	5549179
4081378	290189	827768
1884646	429189	1937876
1943886	154342	469980
CFU counts from homogenized heart tissue for each individual mouse
