# Supplementary material for: Disruption of yqhG attenuates virulence in methicillin-resistant Staphylococcus aureus by compromising membrane stability and oxidative stress resistance
Source: PLoS One. 2025 Nov 25;20(11):e0337292. doi: 10.1371/journal.pone.0337292 (PMC12646430; doi:10.1371/journal.pone.0337292)
Supplement: S4 Table — (XLSX) [file pone.0337292.s004.xlsx]

## Sheet: Supplementary Table 4
Table S4. Kidney bacterial burden in mice infected with MRSA wild-type, ΔyqhG, and complemented strains
WT	ΔyqhG	ΔyqhG-C
5533429	1496313	3259587
3621646	1495705	3110835
3257955	1747426	4459125
2076534	428786	671902
1539859	506098	979853
1938901	140311	467155
CFU counts from homogenized kidney tissue for each individual mouse
