# Supplementary material for: Disruption of yqhG attenuates virulence in methicillin-resistant Staphylococcus aureus by compromising membrane stability and oxidative stress resistance
Source: PLoS One. 2025 Nov 25;20(11):e0337292. doi: 10.1371/journal.pone.0337292 (PMC12646430; doi:10.1371/journal.pone.0337292)
Supplement: S5 Table — (XLSX) [file pone.0337292.s005.xlsx]

## Sheet: Supplementary Table 5
Table S5. Liver bacterial burden in mice infected with MRSA wild-type, ΔyqhG, and complemented strains
WT	ΔyqhG	ΔyqhG-C
2.28419e+06	428786	604712
1539859	354269	587912
2.13279e+06	168373	513870
4.42674e+06	1.19705e+06	3.58555e+06
3621646	897423	2.17758e+06
3257955	1.04846e+06	2675475
CFU counts from homogenized kidney tissue for each individual mouse
