# Supplementary material for: Disruption of yqhG attenuates virulence in methicillin-resistant Staphylococcus aureus by compromising membrane stability and oxidative stress resistance
Source: PLoS One. 2025 Nov 25;20(11):e0337292. doi: 10.1371/journal.pone.0337292 (PMC12646430; doi:10.1371/journal.pone.0337292)
Supplement: S6 Table — (XLSX) [file pone.0337292.s006.xlsx]

## Sheet: Supplementary Table 6
Table S6. Spleen bacterial burden in mice infected with MRSA wild-type, ΔyqhG, and complemented strains
WT	ΔyqhG	ΔyqhG-C
2.00182e+06	425123	823076
2.55935e+06	252559	359709
2.93216e+06	629073	2140380
2.28419e+06	428786	786125
6.64011e+06	957640	1.79277e+06
5.0703e+06	1.34613e+06	1.08879e+06
CFU counts from homogenized kidney tissue for each individual mouse
