# Supplementary material for: Disruption of yqhG attenuates virulence in methicillin-resistant Staphylococcus aureus by compromising membrane stability and oxidative stress resistance
Source: PLoS One. 2025 Nov 25;20(11):e0337292. doi: 10.1371/journal.pone.0337292 (PMC12646430; doi:10.1371/journal.pone.0337292)
Supplement: S7 Table — (XLSX) [file pone.0337292.s007.xlsx]

## Sheet: Supplementary Table 7
Table S7. Crystal violet quantification of biofilm formation in MRSA wild-type, ΔyqhG, and complemented strains
WT	ΔyqhG	ΔyqhG-C
1.05094	0.91555	1.07738
0.820849	0.95125	0.903187
0.9841	1.0554	0.9546
Absorbance values (OD₅₇₀) for technical and biological replicates
