# Supplementary material for: Disruption of yqhG attenuates virulence in methicillin-resistant Staphylococcus aureus by compromising membrane stability and oxidative stress resistance
Source: PLoS One. 2025 Nov 25;20(11):e0337292. doi: 10.1371/journal.pone.0337292 (PMC12646430; doi:10.1371/journal.pone.0337292)
Supplement: S8 Table — (XLSX) [file pone.0337292.s008.xlsx]

## Sheet: Supplementary Table 8
Table S8. SYTOX Green fluorescence measurements for membrane permeability assessment
WT	ΔyqhG	ΔyqhG-C
9832977	8615510	15229760
21600000	381000000	38700000
14350521	121058200	11387750
Fluorescence intensity (RFU) values for WT, ΔyqhG, and ΔyqhG-C strains
