# Supplementary material for: Disruption of yqhG attenuates virulence in methicillin-resistant Staphylococcus aureus by compromising membrane stability and oxidative stress resistance
Source: PLoS One. 2025 Nov 25;20(11):e0337292. doi: 10.1371/journal.pone.0337292 (PMC12646430; doi:10.1371/journal.pone.0337292)
Supplement: S9 Table — (XLSX) [file pone.0337292.s009.xlsx]

## Sheet: Supplementary Table 9
Table S9. Colony diameter measurements from soft agar motility assays
WT	ΔyqhG	ΔyqhG-C
9.28	4.7	9.1
7.2	5	10.17
7.04	4.95	6.24
Diameter (mm) for each biological replicate across strains
