# Supplementary material for: Disruption of yqhG attenuates virulence in methicillin-resistant Staphylococcus aureus by compromising membrane stability and oxidative stress resistance
Source: PLoS One. 2025 Nov 25;20(11):e0337292. doi: 10.1371/journal.pone.0337292 (PMC12646430; doi:10.1371/journal.pone.0337292)
Supplement: S10 Table — (XLSX) [file pone.0337292.s010.xlsx]

## Sheet: Supplementary Table 10
Table S10. Amount of PSMs (μg/1mL culture) in MRSA wild-type, ΔyqhG, and complemented strains
WT	ΔyqhG	ΔyqhG-C
5	3.5	6.3
6	3.9	5.8
4.8	3.6	5.4
Calculated log₁₀ reductions per biological replicate for each strain
