# Supplementary material for: Disruption of yqhG attenuates virulence in methicillin-resistant Staphylococcus aureus by compromising membrane stability and oxidative stress resistance
Source: PLoS One. 2025 Nov 25;20(11):e0337292. doi: 10.1371/journal.pone.0337292 (PMC12646430; doi:10.1371/journal.pone.0337292)
Supplement: S11 Table — (XLSX) [file pone.0337292.s011.xlsx]

## Sheet: Supplementary Table 11
Table S11. Viable CFU counts following hydrogen peroxide exposure
WT	ΔyqhG	ΔyqhG-C
1.124	2.214	1.4124
1.2	2.432	1.314
1.241	2.145	1.041
Calculated log₁₀ reductions per biological replicate for each strain
